# Supplementary material for: Reference gene expression stability within the rat brain under mild intermittent ketosis induced by supplementation with medium-chain triglycerides
Source: PLoS One. 2023 Feb 9;18(2):e0273224. doi: 10.1371/journal.pone.0273224 (PMC9910642; doi:10.1371/journal.pone.0273224)
Supplement: S1 Table — (XLSX) [file pone.0273224.s001.xlsx]

## Sheet: Sheet1
Gene symbol and RefSeq accession number	Encoded protein (and its function)	Primers 5′-3′ (forward, reverse, probe)	Amplicon length and position on mRNA	Reference
Gapdh 1 NM_017008	Glyceraldehyde-3-phosphate dehydrogenase (Glycolytic enzyme)	TGCACCACCAACTGCTTAG GGATGCAGGGATGATGTTC ATCACGCCACAGCTTTCCAGAGGG*	177 bp (523-699)	[1]
Actb 1 NM_031144	Beta-actin (Cytoskeletal protein)	TGTCACCAACTGGGACGATA GGGGTGTTGAAGGTCTCAAA CGTGTGGCCCCTGAGGAGCAC#	165 bp (303-467)	[2] (forward and reverse primers); [3] (hydrolysis probe)
B2m 1 NM_012512	Beta-2-microglobulin (Assembly and surface expression of MHC class I molecules)	TGCCATTCAGAAAACTCCCC GAGGAAGTTGGGCTTCCCATT ATTCAAGTGTACTCTCGCCATCCACCG&	73 bp (77-149)	[4]
Sdha 2 NM_130428	Succinate dehydrogenase complex, subunit a, flavoprotein (Component of electron transport chain)	AGACGTTTGACAGGGGAATG TCATCAATCCGCACCTTGTA ACCTGGTGGAGACGCTGGAGCT*	160 bp (1666-1825)	[5] (forward and reverse primers); [6] (hydrolysis probe)
Rpl13a 2 NM_173340	Ribosomal protein L13A (60S ribosomal subunit protein)	GGATCCCTCCACCCTATGACA CTGGTACTTCCACCCGACCTC CTGCCCTCAAGGTTGTGCGGCT#	131 bp (334-464)	[6] (forward and reverse primers); [3] (hydrolysis probe)
Ppia 2 NM_017101	Peptidyl prolyl isomerase A, cyclophilin A (Protein folding enzyme)	AGGATTCATGTGCCAGGGTG CTCAGTCTTGGCAGTGCAGA CACGCCATAATGGCACTGGTGGCA&	187 bp (216-402)	[7]
Pgk1 3 NM_053291	Phosphoglycerate kinase 1 (Glycolytic enzyme)	ATGCAAAGACTGGCCAAGCTAC AGCCACAGCCTCAGCATATTTC TGCTGGCTGGATGGGCTTGGA*	104 bp (888-991)	[8] (forward and reverse primers); [3] (hydrolysis probe)
Hprt 3 NM_012583	Hypoxanthine phosphoribosyl transferase 1 (Purine synthesis enzyme)	TCCTCAGACCGCTTTTCCCGC TCATCATCACTAATCACGACGCTGG CCGACCGGTTCTGTCATGTCGACCCT#	80 bp (28-107)	[9] (forward and reverse primers); [3] (hydrolysis probe)
Ywhaz 3 NM_013011	Tyrosine 3-monooxygenase/tryptophan 5-monooxygenase activation protein, zeta polypeptide (Cell signaling protein)	GATGAAGCCATTGCTGAACTTG GTCTCCTTGGGTATCCGATGTC TGAAGAGTCGTACAAAGACAGCACGC&	117 bp (650-766)	[8] (forward and reverse primers); [3] (hydrolysis probe)
* – Labeled with R6G fluorescent dye (5′) and BHQ1 quencher (3′);
# – Labeled with FAM fluorescent dye (5′) and BHQ1 quencher (3′);
& – Labeled with ROX fluorescent dye (5′) and BHQ2 quencher (3′).
1, 2, 3 – assays with the same index were run in a single multiplex reaction.
References
1. Lin W, Burks CA, Hansen DR, Kinnamon SC, Gilbertson TA. Taste receptor cells express pH-sensitive leak K+ channels. J Neurophysiol. 2004;92: 2909–2919. doi:10.1152/jn.01198.2003
2. Bonefeld BE, Elfving B, Wegener G. Reference genes for normalization: a study of rat brain tissue. Synapse. 2008;62: 302–309. doi:10.1002/syn.20496
3. Schwarz AP, Malygina DA, Kovalenko AA, Trofimov AN, Zaitsev AV. Multiplex qPCR assay for assessment of reference gene expression stability in rat tissues/samples. Mol Cell Probes. 2020;53: 101611. doi:10.1016/j.mcp.2020.101611
4. Yamaguchi M, Yamauchi A, Nishimura M, Ueda N, Naito S. Soybean oil fat emulsion prevents cytochrome P450 mRNA down-regulation induced by fat-free overdose total parenteral nutrition in infant rats. Biol Pharm Bull. 2005;28: 143–147. doi:10.1248/bpb.28.143
5. Cook NL, Vink R, Donkin JJ, van den Heuvel C. Validation of reference genes for normalization of real-time quantitative RT-PCR data in traumatic brain injury. J Neurosci Res. 2009;87: 34–41. doi:10.1002/jnr.21846
6. Swijsen A, Nelissen K, Janssen D, Rigo J-M, Hoogland G. Validation of reference genes for quantitative real-time PCR studies in the dentate gyrus after experimental febrile seizures. BMC Res Notes. 2012;5: 685. doi:10.1186/1756-0500-5-685
7. Malkin SL, Amakhin DV, Veniaminova EA, Kim KK, Zubareva OE, Magazanik LG, et al. Changes of AMPA receptor properties in the neocortex and hippocampus following pilocarpine-induced status epilepticus in rats. Neuroscience. 2016;327: 146–155. doi:10.1016/j.neuroscience.2016.04.024
8. Langnaese K, John R, Schweizer H, Ebmeyer U, Keilhoff G. Selection of reference genes for quantitative real-time PCR in a rat asphyxial cardiac arrest model. BMC Mol Biol. 2008;9: 53. doi:10.1186/1471-2199-9-53
9. Kyzar EJ, Zhang H, Sakharkar AJ, Pandey SC. Adolescent alcohol exposure alters lysine demethylase 1 (LSD1) expression and histone methylation in the amygdala during adulthood. Addict Biol. 2017;22: 1191–1204. doi:10.1111/adb.12404
